# Supplementary material for: Ferrostatin-1 post-treatment attenuates acute kidney injury in mice by inhibiting ferritin production and regulating iron uptake-related proteins
Source: PeerJ. 2023 Sep 8;11:e15786. doi: 10.7717/peerj.15786 (PMC10494833; doi:10.7717/peerj.15786)
Supplement: Supplemental Information 1 [file peerj-11-15786-s001.zip]

Archive with 7 entries (4 files):
- figure1/
- figure1/data/
- figure1/data/Figure 1.xlsx
- figure1/images/
- figure1/images/1A-CLP.tif
- figure1/images/1A-Fer-1.tif
- figure1/images/1A-Sham.tif
