# Supplementary material for: Ferrostatin-1 post-treatment attenuates acute kidney injury in mice by inhibiting ferritin production and regulating iron uptake-related proteins
Source: PeerJ. 2023 Sep 8;11:e15786. doi: 10.7717/peerj.15786 (PMC10494833; doi:10.7717/peerj.15786)
Supplement: Supplemental Information 2 [file peerj-11-15786-s002.zip]

Archive with 10 entries (7 files):
- figure2/
- figure2/data/
- figure2/data/Figure 2.xlsx
- figure2/images/
- figure2/images/2E FTH1+NRF2 BF.png
- figure2/images/2E FTH1+NRF2.png
- figure2/images/2E GPX4+SLAC7A11 BF.png
- figure2/images/2E GPX4+SLAC7A11.png
- figure2/images/2E β-Actin BF.png
- figure2/images/2E β-Actin.png
