# Supplementary material for: Ferrostatin-1 post-treatment attenuates acute kidney injury in mice by inhibiting ferritin production and regulating iron uptake-related proteins
Source: PeerJ. 2023 Sep 8;11:e15786. doi: 10.7717/peerj.15786 (PMC10494833; doi:10.7717/peerj.15786)
Supplement: Supplemental Information 3 [file peerj-11-15786-s003.zip]

Archive with 13 entries (10 files):
- figure3/
- figure3/data/
- figure3/data/figure3.xlsx
- figure3/images/
- figure3/images/3A-Con.tif
- figure3/images/3A-Fer-1.tif
- figure3/images/3A-LPS.tif
- figure3/images/3G FTH1+NRF2 BF.png
- figure3/images/3G FTH1+NRF2.png
- figure3/images/3G GPX4+SLC7A11 BF.png
- figure3/images/3G GPX4+SLC7A11.png
- figure3/images/3G β-Actin BF.png
- figure3/images/3G β-Actin.png
